# Supplementary material for: CXCR7 expression in diffuse large B-cell lymphoma identifies a subgroup of CXCR4+ patients with good prognosis
Source: PLoS One. 2018 Jun 19;13(6):e0198789. doi: 10.1371/journal.pone.0198789 (PMC6007902; doi:10.1371/journal.pone.0198789)
Supplement: S1 Table — (XLSX) [file pone.0198789.s001.xlsx]

## Sheet: Hoja1
Table S1. Clinical and pathological data of the DLBCL patients included in the analyses
PATIENT CODE	AGE	AGE >60	GENDER	Bone Marrow	SERUM LDH	STAGE	STAGE > 2	ECOG	ECOG >2	IPI	IPI > 2	Chemotherapy	RECURRENCE	DLBCL Subtype	Condition	CXCR4	CXCR7	CXCR7Dicot	CXCR4_CXCR7	CXCR4+,CXCR7-vs Others
1	45	NO	Male	NEGATIVE	High	2	NO	Ecog 2	NO	Low risk	NO	R-CHOP	YES	N/A	Deceased	Negative	High	Positive	CXCR4-, CXCR7+	Others
2	41	NO	Female	NEGATIVE	High	2	NO	Ecog 1	NO	Low risk	NO	R-CHOP	NO	GCB	Alive	Negative	Moderate	Positive	CXCR4-, CXCR7+	Others
3	60	Yes	Female	NEGATIVE	Normal	2	NO	Ecog 2	NO	High risk	Yes	R-CHOP	NO	Non-GCB	Alive	Negative	Low	Negative	CXCR4-, CXCR7-	Others
4	81	Yes	Female	NEGATIVE	Normal	4	YES	Ecog 1	NO	High/intermediate	Yes	R-CHOP	NO	GCB	Alive	Negative	Moderate	Positive	CXCR4-, CXCR7+	Others
5	64	Yes	Female	POSITIVE	High	4	YES	Ecog 1	NO	High/intermediate	Yes	R-CHOP	YES	GCB	Deceased	Negative	Moderate	Positive	CXCR4-, CXCR7+	Others
6	62	Yes	Male	NEGATIVE	High	2	NO	Ecog 2	NO	Low/intermediate	NO	R-CHOP	NO	Non-GCB	Alive	Negative	Moderate	Positive	CXCR4-, CXCR7+	Others
7	36	NO	Male	NEGATIVE	Normal	4	YES	Ecog 3	YES	Low/intermediate	NO	R-CHOP	NO	Non-GCB	Alive	Negative	Moderate	Positive	CXCR4-, CXCR7+	Others
8	34	NO	Male	NEGATIVE	Normal	1	NO	Ecog 1	NO	Low risk	NO	R-CHOP	YES	N/A	Alive	Negative	Moderate	Positive	CXCR4-, CXCR7+	Others
9	77	Yes	Male	NEGATIVE	Normal	1	NO	Ecog 1	NO	Low risk	NO	R-CHOP	NO	GCB	Alive	Negative	Moderate	Positive	CXCR4-, CXCR7+	Others
10	17	NO	Male	NEGATIVE	Normal	2	NO	Ecog 2	NO	Low risk	NO	Others	NO	Non-GCB	Alive	Negative	Moderate	Positive	CXCR4-, CXCR7+	Others
11	73	Yes	Female	NEGATIVE	High	1	NO	Ecog 2	NO	Low/intermediate	NO	R-CHOP	NO	GCB	Alive	Negative	Moderate	Positive	CXCR4-, CXCR7+	Others
12	41	NO	Male	NEGATIVE	High	2	NO	Ecog 2	NO	High/intermediate	Yes	R-CHOP	NO	Non-GCB	Alive	Negative	Moderate	Positive	CXCR4-, CXCR7+	Others
13	56	NO	Male	NEGATIVE	High	4	YES	Ecog 3	YES	High/intermediate	Yes	R-CHOP	YES	Non-GCB	Alive	Negative	Moderate	Positive	CXCR4-, CXCR7+	Others
14	48	NO	Female	NEGATIVE	Normal	1	NO	Ecog 1	NO	Low risk	NO	R-CHOP	NO	GCB	Alive	Negative	Moderate	Positive	CXCR4-, CXCR7+	Others
15	65	Yes	Female	NEGATIVE	Normal	1	NO	Ecog 0	NO	Low risk	NO	Others	NO	GCB	Alive	Negative	Absent	Negative	CXCR4-, CXCR7+	Others
16	28	NO	Female	NEGATIVE	Normal	1	NO	Ecog 1	NO	Low risk	NO	R-CHOP	NO	GCB	Alive	Positive	Moderate	Positive	CXCR4+, CXCR7+	Others
17	54	NO	Male	NEGATIVE	Normal	3	YES	Ecog 2	NO	Low/intermediate	NO	R-CHOP	NO	GCB	Alive	Positive	Moderate	Positive	CXCR4+, CXCR7+	Others
18	73	Yes	Female	POSITIVE	High	4	YES	Ecog 2	NO	High risk	Yes	R-CHOP	YES	N/A	Deceased	Positive	Low	Negative	CXCR4+, CXCR7-	CXCR4+,CXCR7-
19	42	NO	Female	NEGATIVE	High	4	YES	Ecog 2	NO	High/intermediate	Yes	R-CHOP	NO	Non-GCB	Alive	Positive	Moderate	Positive	CXCR4+, CXCR7+	Others
20	54	NO	Male	NEGATIVE	High	3	YES	Ecog 1	NO	High/intermediate	Yes	R-CHOP	YES	GCB	Alive	Positive	Moderate	Positive	CXCR4+, CXCR7+	Others
21	46	NO	Male	NEGATIVE	Normal	1	NO	Ecog 3	YES	Low risk	NO	Others	YES	Non-GCB	Deceased	Positive	Moderate	Positive	CXCR4+, CXCR7+	Others
22	65	Yes	Female	POSITIVE	High	4	YES	Ecog 3	YES	High risk	Yes	R-CHOP	YES	Non-GCB	Deceased	Positive	Low	Negative	CXCR4+, CXCR7-	CXCR4+,CXCR7-
23	50	NO	Female	NEGATIVE	Normal	2	NO	Ecog 2	NO	Low risk	NO	R-CHOP	NO	GCB	Alive	Positive	High	Positive	CXCR4+, CXCR7+	Others
24	45	NO	Male	NEGATIVE	High	4	YES	Ecog 4	YES	High risk	Yes	R-CHOP	YES	N/A	Deceased	Positive	Moderate	Positive	CXCR4+, CXCR7+	Others
25	72	Yes	Female	POSITIVE	High	4	YES	Ecog 2	NO	High risk	Yes	R-CHOP	NO	Non-GCB	Alive	Positive	Moderate	Positive	CXCR4+, CXCR7+	Others
26	83	Yes	Female	NEGATIVE	Normal	1	NO	Ecog 1	NO	Low risk	NO	Others	YES	N/A	Deceased	Positive	Low	Negative	CXCR4+, CXCR7-	CXCR4+,CXCR7-
27	69	Yes	Male	NEGATIVE	Normal	1	NO	Ecog 1	NO	Low risk	NO	R-CHOP	NO	GCB	Alive	Positive	Low	Negative	CXCR4+, CXCR7-	CXCR4+,CXCR7-
28	60	Yes	Female	NEGATIVE	Normal	3	YES	Ecog 3	YES	High/intermediate	Yes	R-CHOP	YES	N/A	Deceased	Positive	Moderate	Positive	CXCR4+, CXCR7+	Others
29	77	Yes	Male	NEGATIVE	Normal	1	NO	Ecog 1	NO	Low risk	NO	R-CHOP	YES	GCB	Alive	Positive	High	Positive	CXCR4+, CXCR7+	Others
30	45	NO	Female	NEGATIVE	Normal	2	NO	Ecog 0	NO	Low risk	NO	R-CHOP	NO	GCB	Alive	Positive	Moderate	Positive	CXCR4+, CXCR7+	Others
31	60	Yes	Male	NEGATIVE	High	3	YES	Ecog 1	NO	High/intermediate	Yes	R-CHOP	NO	Non-GCB	Alive	Positive	Moderate	Positive	CXCR4+, CXCR7+	Others
32	60	Yes	Male	NEGATIVE	High	4	YES	Ecog 2	NO	High/intermediate	Yes	R-CHOP	YES	Non-GCB	Deceased	Negative	High	Positive	CXCR4-, CXCR7-	Others
33	83	Yes	Female	NEGATIVE	High	3	YES	Ecog 1	NO	High/intermediate	Yes	R-CHOP	YES	N/A	Alive	Positive	Moderate	Positive	CXCR4+, CXCR7+	Others
34	39	NO	Female	NEGATIVE	High	2	NO	Ecog 1	NO	Low risk	NO	R-CHOP	NO	Non-GCB	Alive	Negative	Absent	Negative	CXCR4-, CXCR7-	Others
35	76	Yes	Female	NEGATIVE	High	1	NO	Ecog 3	YES	High risk	Yes	R-CHOP	YES	GCB	Deceased	Positive	Low	Negative	CXCR4+, CXCR7-	CXCR4+,CXCR7-
36	71	Yes	Male	NEGATIVE	High	3	YES	Ecog 1	NO	Low/intermediate	NO	R-CHOP	NO	GCB	Alive	Positive	Moderate	Positive	CXCR4+, CXCR7+	Others
37	52	NO	Male	POSITIVE	High	4	YES	Ecog 1	NO	Low/intermediate	NO	R-CHOP	NO	Non-GCB	Alive	Positive	High	Positive	CXCR4+, CXCR7+	Others
38	88	Yes	Male	NEGATIVE	Normal	1	NO	Ecog 0	NO	Low risk	NO	R-CHOP	NO	GCB	Alive	Positive	Low	Negative	CXCR4+, CXCR7-	CXCR4+,CXCR7-
39	53	NO	Male	NEGATIVE	High	2	NO	Ecog 3	YES	Low/intermediate	NO	R-CHOP	YES	N/A	Alive	Positive	High	Positive	CXCR4+, CXCR7+	Others
40	59	NO	Male	NEGATIVE	High	1	NO	Ecog 0	NO	Low risk	NO	R-CHOP	NO	Non-GCB	Alive	Negative	Low	Negative	CXCR4-, CXCR7-	Others
41	81	Yes	Female	NEGATIVE	High	3	YES	Ecog 2	NO	Low/intermediate	NO	R-CHOP	NO	Non-GCB	Alive	Negative	Moderate	Positive	CXCR4-, CXCR7+	Others
42	83	Yes	Female	POSITIVE	N/A	4	YES	Ecog 2	NO	High/intermediate	Yes	Others	NO	N/A	Alive	Positive	Moderate	Positive	CXCR4+, CXCR7+	Others
43	38	NO	Male	POSITIVE	Normal	4	YES	Ecog 1	NO	High/intermediate	Yes	R-CHOP	YES	N/A	Deceased	Positive	Moderate	Positive	CXCR4+, CXCR7+	Others
44	54	NO	Female	NEGATIVE	Normal	3	YES	Ecog 3	YES	High risk	Yes	R-CHOP	NO	GCB	Alive	Negative	Moderate	Positive	CXCR4-, CXCR7+	Others
45	72	Yes	Male	POSITIVE	Normal	4	YES	Ecog 1	NO	High risk	Yes	R-CHOP	NO	Non-GCB	Alive	Negative	Moderate	Positive	CXCR4-, CXCR7+	Others
46	27	NO	Female	NEGATIVE	Normal	4	YES	Ecog 3	YES	Low/intermediate	NO	R-CHOP	NO	Non-GCB	Alive	Negative	Moderate	Positive	CXCR4-, CXCR7+	Others
47	45	NO	Male	NEGATIVE	High	4	YES	Ecog 2	NO	High risk	Yes	R-CHOP	YES	GCB	Deceased	Negative	Low	Negative	CXCR4-, CXCR7-	Others
48	74	Yes	Male	NEGATIVE	Normal	4	YES	Ecog 1	NO	High/intermediate	Yes	R-CHOP	NO	Non-GCB	Alive	Negative	Absent	Negative	CXCR4-, CXCR7-	Others
49	51	NO	Male	NEGATIVE	Normal	4	YES	Ecog 1	NO	Low risk	NO	R-CHOP	NO	Non-GCB	Deceased	Positive	Low	Negative	CXCR4+, CXCR7-	CXCR4+,CXCR7-
50	57	NO	Male	NEGATIVE	High	4	YES	Ecog 1	NO	Low risk	NO	R-CHOP	NO	Non-GCB	Alive	Positive	Low	Negative	CXCR4+, CXCR7-	CXCR4+,CXCR7-
51	51	NO	Female	NEGATIVE	High	4	YES	Ecog 1	NO	High/intermediate	Yes	R-CHOP	NO	GCB	Alive	Negative	Moderate	Positive	CXCR4-, CXCR7+	Others
52	80	Yes	Male	NEGATIVE	High	4	YES	Ecog 2	NO	Low/intermediate	NO	Others	NO	GCB	Alive	Positive	Moderate	Positive	CXCR4+, CXCR7+	Others
53	62	Yes	Female	NEGATIVE	High	4	YES	Ecog 0	NO	Low/intermediate	NO	R-CHOP	NO	Non-GCB	Alive	Negative	Low	Negative	CXCR4-, CXCR7-	Others
54	27	NO	Female	NEGATIVE	High	1	NO	Ecog 1	NO	Low risk	NO	R-CHOP	NO	Non-GCB	Alive	Positive	High	Positive	CXCR4+, CXCR7+	Others
55	56	NO	Female	NEGATIVE	High	1	NO	Ecog 0	NO	Low/intermediate	NO	R-CHOP	NO	Non-GCB	Alive	Positive	High	Positive	CXCR4+, CXCR7+	Others
56	81	Yes	Female	NEGATIVE	High	2	NO	Ecog 3	YES	Low risk	NO	R-CHOP	NO	Non-GCB	Alive	Negative	High	Positive	CXCR4-, CXCR7+	Others
57	27	NO	Male	NEGATIVE	Normal	1	NO	Ecog 1	NO	Low risk	NO	R-CHOP	NO	Non-GCB	Alive	Negative	Moderate	Positive	CXCR4-, CXCR7+	Others
58	66	Yes	Female	NEGATIVE	High	3	YES	Ecog 1	NO	High/intermediate	Yes	R-CHOP	NO	GCB	Alive	Positive	Moderate	Positive	CXCR4+, CXCR7+	Others
59	44	NO	Male	NEGATIVE	High	2	NO	Ecog 2	NO	Low/intermediate	NO	R-CHOP	YES	GCB	Alive	Positive	Moderate	Positive	CXCR4+, CXCR7+	Others
60	62	Yes	Male	NEGATIVE	High	1	NO	Ecog 2	NO	Low/intermediate	NO	R-CHOP	NO	Non-GCB	Deceased	Positive	Low	Negative	CXCR4+, CXCR7-	CXCR4+,CXCR7-
61	80	Yes	Female	NEGATIVE	Normal	2	NO	Ecog 1	NO	Low risk	NO	R-CHOP	NO	Non-GCB	Alive	Negative	Moderate	Positive	CXCR4-, CXCR7+	Others
62	61	Yes	Male	POSITIVE	High	4	YES	Ecog 0	NO	High risk	Yes	R-CHOP	YES	Non-GCB	Alive	Positive	High	Positive	CXCR4+, CXCR7+	Others
63	59	NO	Male	NEGATIVE	Normal	2	NO	Ecog 2	NO	Low/intermediate	NO	R-CHOP	YES	Non-GCB	Deceased	Positive	Moderate	Positive	CXCR4+, CXCR7+	Others
64	59	NO	Female	NEGATIVE	Normal	2	NO	Ecog 1	NO	High/intermediate	Yes	R-CHOP	NO	Non-GCB	Alive	Positive	High	Positive	CXCR4+, CXCR7+	Others
65	66	Yes	Male	NEGATIVE	Normal	1	NO	Ecog 2	NO	Low risk	NO	R-CHOP	NO	Non-GCB	Alive	Negative	Low	Negative	CXCR4-, CXCR7-	Others
66	69	Yes	Male	NEGATIVE	High	3	YES	Ecog 1	NO	Low/intermediate	NO	R-CHOP	NO	GCB	Alive	Positive	High	Positive	CXCR4+, CXCR7+	Others
67	63	Yes	Female	NEGATIVE	High	1	NO	Ecog 0	NO	Low risk	NO	R-CHOP	NO	GCB	Alive	Negative	Low	Negative	CXCR4-, CXCR7-	Others
68	21	NO	Male	NEGATIVE	High	1	NO	Ecog 0	NO	Low/intermediate	NO	R-CHOP	NO	GCB	Alive	Positive	High	Positive	CXCR4+, CXCR7+	Others
69	69	Yes	Female	NEGATIVE	Normal	1	NO	Ecog 0	NO	Low risk	NO	R-CHOP	NO	Non-GCB	Alive	Positive	High	Positive	CXCR4+, CXCR7+	Others
70	55	NO	Male	NEGATIVE	High	2	NO	Ecog 0	NO	Low risk	NO	R-CHOP	NO	Non-GCB	Alive	Negative	Moderate	Positive	CXCR4-, CXCR7+	Others
71	25	NO	Male	NEGATIVE	Normal	1	NO	Ecog 0	NO	Low risk	NO	R-CHOP	NO	Non-GCB	Alive	Negative	Low	Negative	CXCR4-, CXCR7-	Others
72	55	NO	Male	NEGATIVE	Normal	N/A	N/A	Ecog 1	NO	N/A	N/A	R-CHOP	YES	Non-GCB	Deceased	Positive	Absent	Negative	CXCR4+, CXCR7-	CXCR4+,CXCR7-
73	76	Yes	Female	NEGATIVE	High	1	NO	Ecog 0	NO	Low risk	NO	N/A	NO	GCB	Alive	Positive	Low	Negative	CXCR4+, CXCR7-	CXCR4+,CXCR7-
74	15	NO	Male	NEGATIVE	High	3	YES	Ecog 0	NO	Low/intermediate	NO	R-CHOP	NO	GCB	Alive	Positive	Low	Negative	CXCR4+, CXCR7-	CXCR4+,CXCR7-
75	47	NO	Male	NEGATIVE	Normal	3	YES	Ecog 1	NO	Low/intermediate	NO	R-CHOP	NO	GCB	Alive	Negative	High	Positive	CXCR4-, CXCR7+	Others
76	61	Yes	Male	POSITIVE	High	4	YES	Ecog 0	NO	Low/intermediate	NO	R-CHOP	NO	Non-GCB	Alive	Positive	High	Positive	CXCR4+, CXCR7+	Others
77	62	Yes	Female	NEGATIVE	High	3	YES	Ecog 0	NO	High/intermediate	Yes	R-CHOP	NO	GCB	Alive	Positive	High	Positive	CXCR4+, CXCR7+	Others
78	50	NO	Male	NEGATIVE	Normal	3	YES	Ecog 3	YES	High/intermediate	Yes	R-CHOP	NO	GCB	Alive	Negative	Moderate	Positive	CXCR4-, CXCR7+	Others
79	69	Yes	Female	POSITIVE	Normal	4	YES	Ecog 1	NO	High risk	Yes	R-CHOP	NO	Non-GCB	Alive	Negative	High	Positive	CXCR4-, CXCR7+	Others
80	64	Yes	Female	NEGATIVE	Normal	4	YES	Ecog 3	YES	High/intermediate	Yes	R-CHOP	NO	Non-GCB	Deceased	Negative	Moderate	Positive	CXCR4-, CXCR7+	Others
81	51	NO	Female	POSITIVE	Normal	3	YES	Ecog 1	NO	High/intermediate	Yes	R-CHOP	NO	Non-GCB	Alive	Negative	High	Positive	CXCR4-, CXCR7+	Others
82	57	NO	Female	POSITIVE	Normal	4	YES	Ecog 2	NO	Low/intermediate	NO	R-CHOP	YES	GCB	Deceased	Positive	Low	Negative	CXCR4+, CXCR7-	CXCR4+,CXCR7-
83	74	Yes	Male	NEGATIVE	High	3	YES	Ecog 1	NO	High/intermediate	Yes	R-CHOP	NO	Non-GCB	Alive	Negative	High	Positive	CXCR4-, CXCR7+	Others
84	71	Yes	Female	NEGATIVE	Normal	3	YES	Ecog 0	NO	High risk	Yes	R-CHOP	NO	N/A	Alive	Negative	Moderate	Positive	CXCR4-, CXCR7+	Others
85	76	Yes	Female	NEGATIVE	High	4	YES	Ecog 2	NO	High risk	Yes	R-CHOP	YES	Non-GCB	Deceased	Positive	Moderate	Positive	CXCR4+, CXCR7+	Others
86	68	Yes	Male	NEGATIVE	Normal	2	NO	Ecog 3	YES	Low/intermediate	NO	R-CHOP	NO	GCB	Alive	Negative	Absent	Negative	CXCR4-, CXCR7-	Others
87	72	Yes	Male	NEGATIVE	Normal	N/A	N/A	Ecog 1	NO	N/A	N/A	Others	NO	N/A	Alive	Positive	Moderate	Positive	CXCR4+, CXCR7+	Others
88	68	Yes	Male	NEGATIVE	Normal	1	NO	Ecog 1	NO	Low risk	NO	R-CHOP	YES	Non-GCB	Alive	Positive	Low	Negative	CXCR4+, CXCR7-	CXCR4+,CXCR7-
89	50	NO	Male	NEGATIVE	High	3	YES	Ecog 0	NO	Low/intermediate	NO	R-CHOP	NO	Non-GCB	Alive	Positive	Moderate	Positive	CXCR4+, CXCR7+	Others
90	76	Yes	Male	POSITIVE	High	4	YES	Ecog 1	NO	N/A	N/A	R-CHOP	NO	N/A	Alive	Negative	Moderate	Positive	CXCR4-, CXCR7+	Others
91	74	Yes	Female	POSITIVE	High	4	YES	Ecog 0	NO	High risk	Yes	R-CHOP	NO	GCB	Alive	Negative	Low	Negative	CXCR4-, CXCR7-	Others
92	76	Yes	Female	NEGATIVE	Normal	2	NO	Ecog 2	NO	Low/intermediate	NO	R-CHOP	NO	GCB	Alive	Negative	Moderate	Positive	CXCR4-, CXCR7+	Others
93	76	Yes	Female	NEGATIVE	Normal	1	NO	Ecog 1	NO	Low risk	NO	R-CHOP	NO	GCB	Alive	Negative	High	Positive	CXCR4-, CXCR7+	Others
94	27	NO	Male	N/A	High	N/A	N/A	Ecog 0	NO	N/A	N/A	R-CHOP	NO	GCB	Alive	Negative	Moderate	Positive	CXCR4-, CXCR7+	Others

## Sheet: Hoja2
NumeraciónSalam	NHC	Biopsia	OrigenAP	OrigenPAconcreto	SEGMESES	Estado_OS	SLEMESES	Recaida_PFS	HScoreCXCR4	HScore_subGrupos	CXCR4DotLike	CXCR4memSup1	DOTLIKESIONO	TINCIONCXCR4	CXCR4membrSIONO	CXCR7	CXCR4_CXCR7	CXCR4_CXCR7agrup	CXCR4Pos_CXCR7Neg_VsOthers	CXCR7Dicot	APELLIDO_2	ClasInmno	VAR00006	FECHA_DE_NAC	SEXO	HOMBREYCXCR4	MUJERYCXCR4	FECHA_DEL_DGTCO	EXTRANODAL_PRIMARIO	EXPRESION_PERIFERICA	INMUNODEPRESIÓN	HIV	VHC	ECOG	ECOGSUP2	ECOGSUPoIGUAL2	ECOGINF2YCXCR4	ECOGSUP2YCXCR4	SINTOMAS_B	B2_MICRO	LDH	LDHNORMALYCXCR4	LDHELEVADAYCXCR4	BMO	ESTADIO	ESTADIOSUP2	ESTADIOSUPoIGUAL2	ESTADIOSUPoIGUAL3	IPI
		NumeraciónSalam
		NHC
		Biopsia
		OrigenAP
		OrigenPAconcreto
		SEGMESES
		Estado_OS
		SLEMESES
		Recaida_PFS
		HScoreCXCR4
		HScore_subGrupos
		CXCR4DotLike
		CXCR4memSup1
		DOTLIKESIONO
		TINCIONCXCR4
		CXCR4membrSIONO
		CXCR7
		CXCR4_CXCR7
		CXCR4_CXCR7agrup
		CXCR4Pos_CXCR7Neg_VsOthers
		CXCR7Dicot
		APELLIDO_2
		ClasInmno
		VAR00006
		FECHA_DE_NAC
		SEXO
		HOMBREYCXCR4
		MUJERYCXCR4
		FECHA_DEL_DGTCO
		EXTRANODAL_PRIMARIO
		EXPRESION_PERIFERICA
		INMUNODEPRESIÓN
		HIV
		VHC
		ECOG
		ECOGSUP2
		ECOGSUPoIGUAL2
		ECOGINF2YCXCR4
		ECOGSUP2YCXCR4
		SINTOMAS_B
		B2_MICRO
		LDH
		LDHNORMALYCXCR4
		LDHELEVADAYCXCR4
		BMO
		ESTADIO
		ESTADIOSUP2
		ESTADIOSUPoIGUAL2
		ESTADIOSUPoIGUAL3
		IPI
		IPISUP2
		IPISUPoIGUAL2
		IPISUPOIGUAL3
		IPISUP3
		IPISUP2YCXCR4
		QUIMIOTERAPIA
		ROTHERSYCXCR4
		RCHOPYCXCR4
		INICIO
		RESPUESTA
		RESPCOMPLETA_SIONO
		FECHA_DE_RESPUESTA
		MANTENIMIENTO
		TPH
		TPH_DATA
		TIPO_TPH
		RptaPRETPH
		Segundo_TPH
		RptaPRE2TPH
		FECHA_ULTIMARPTA
		Tipode2doTPH
		VAR00002
		@1_RECAIDAPROGRESIÓN
		NORECAIDAYCXCR4
		RECAIDAYCXCR4
		FECHA_RECAIDA_PROGRESIÓN
		HISTOLOGIA_DE_LA_RECAIDA
		TTO_1_RECAIDA
		FECHA_DE_LA_ÚLTIMA_VISISTA
		ESTADO
		VAR00001
		EDAD
		EDATSUPOIGUAL60
		MENOR60YCXCR4
		EDATSUPOIGUAL60YCXCR4
		SUGMESES
		SLUMESES
		ECOG_A
[truncated: 38 more columns]
